# Supplementary material for: Automated ITSS extraction combined with R2* values obtained from enhanced T2*-weighted angiography in magnetic resonance imaging: a promising approach for differentiate cervical adenocarcinoma from squamous carcinoma
Source: Front Oncol. 2025 Nov 18;15:1578525. doi: 10.3389/fonc.2025.1578525 (PMC12668948; doi:10.3389/fonc.2025.1578525)
Supplement: Supplementary file 1 [file DataSheet1.zip]

Archive with 4 entries (3 files):
- Python-Based Artifact Removal Program/
- Python-Based Artifact Removal Program/ITSS_dicom_to_nii.py
- Python-Based Artifact Removal Program/Median_Filter.py
- Python-Based Artifact Removal Program/remove_artifacts.py
